# Supplementary material for: PDAC-derived exosomes enrich the microenvironment in MDSCs in a SMAD4-dependent manner through a new calcium related axis
Source: Oncotarget. 2017 Sep 13;8(49):84928–44. doi: 10.18632/oncotarget.20863 (PMC5689584; doi:10.18632/oncotarget.20863)
Supplement: Supplementary file 6 [file oncotarget-08-84928-s006.xlsx]

## Sheet: Evaluation exo
		Supplementary Table 5. Uniprot accession number, protein description, and heavy/light ratio of the SMAD4-related differentially expressed proteins in tumor-derived Exo.
Uniprot accession number		Description	A5: Heavy/Light							Heavy/Light
Q08554-2		Isoform 1B of Desmocollin-1 OS=Homo sapiens GN=DSC1 - [DSC1_HUMAN]	47.27	5	2	3	3	3	3.53498e+06	0.00465775
Q02413		Desmoglein-1 OS=Homo sapiens GN=DSG1 PE=1 SV=2 - [DSG1_HUMAN]	182.07	8.01	1	5	5	6	8.39488e+06	0.0046703
Q5D862		Filaggrin-2 OS=Homo sapiens GN=FLG2 PE=1 SV=1 - [FILA2_HUMAN]	117.038	4.77	1	5	5	10	2.89612e+06	0.00615664
E5RI99		60S ribosomal protein L30 (Fragment) OS=Homo sapiens GN=RPL30 PE=1 SV=1 - [E5RI99_HUMAN]	57.67	41.23	2	3	3	3	2.74005e+06	0.0372403
Q8NFJ5		Retinoic acid-induced protein 3 OS=Homo sapiens GN=GPRC5A PE=1 SV=2 - [RAI3_HUMAN]	226.275	11.2	1	3	3	7	1.91312e+07	0.196461
O43854-2		Isoform 2 of EGF-like repeat and discoidin I-like domain-containing protein 3 OS=Homo sapiens GN=EDIL3 - [EDIL3_HUMAN]	30.37	6.38	2	3	3	3	2.76344e+06	0.202525
P47914		60S ribosomal protein L29 OS=Homo sapiens GN=RPL29 PE=1 SV=2 - [RL29_HUMAN]	106.513	14.47	1	2	2	5	2.39914e+07	0.206862
P30050		60S ribosomal protein L12 OS=Homo sapiens GN=RPL12 PE=1 SV=1 - [RL12_HUMAN]	261.746	54.55	1	6	6	12	1.72243e+07	0.226279
P05388		60S acidic ribosomal protein P0 OS=Homo sapiens GN=RPLP0 PE=1 SV=1 - [RLA0_HUMAN]	371.708	37.85	1	8	8	16	2.83501e+07	0.261759
C9JXB8		60S ribosomal protein L24 OS=Homo sapiens GN=RPL24 PE=1 SV=1 - [C9JXB8_HUMAN]	188.871	24.79	3	3	3	6	1.18217e+07	0.263319
E9PLL6		60S ribosomal protein L27a OS=Homo sapiens GN=RPL27A PE=1 SV=1 - [E9PLL6_HUMAN]	184.741	37.96	3	4	4	9	2.42192e+07	0.266844
Q07020-2		Isoform 2 of 60S ribosomal protein L18 OS=Homo sapiens GN=RPL18 - [RL18_HUMAN]	530.773	45.28	4	6	6	20	4.56468e+07	0.267489
Q02878		60S ribosomal protein L6 OS=Homo sapiens GN=RPL6 PE=1 SV=3 - [RL6_HUMAN]	490.621	42.36	1	13	13	43	3.49557e+07	0.270734
E7EPB3		60S ribosomal protein L14 OS=Homo sapiens GN=RPL14 PE=1 SV=1 - [E7EPB3_HUMAN]	309.427	36.29	2	4	4	13	2.94703e+07	0.273843
Q9NR30-2		Isoform 2 of Nucleolar RNA helicase 2 OS=Homo sapiens GN=DDX21 - [DDX21_HUMAN]	23.22	3.08	2	2	2	2	1.1198e+06	0.280215
P36578		60S ribosomal protein L4 OS=Homo sapiens GN=RPL4 PE=1 SV=5 - [RL4_HUMAN]	731.404	41.45	1	17	17	53	6.82563e+07	0.280476
E7ENV7		Copine-8 OS=Homo sapiens GN=CPNE8 PE=1 SV=2 - [E7ENV7_HUMAN]	109.6	11.59	4	5	5	7	2.76691e+06	0.286216
E9PKZ0		60S ribosomal protein L8 (Fragment) OS=Homo sapiens GN=RPL8 PE=1 SV=1 - [E9PKZ0_HUMAN]	265.467	13.17	2	2	2	6	2.29952e+07	0.299767
P46779		60S ribosomal protein L28 OS=Homo sapiens GN=RPL28 PE=1 SV=3 - [RL28_HUMAN]	54.5954	27.74	8	4	4	5	6.97569e+06	0.304608
J3QR09		Ribosomal protein L19 OS=Homo sapiens GN=RPL19 PE=1 SV=1 - [J3QR09_HUMAN]	301.168	25.91	3	5	5	11	1.92727e+07	0.309737
P61313		60S ribosomal protein L15 OS=Homo sapiens GN=RPL15 PE=1 SV=2 - [RL15_HUMAN]	301.601	42.16	2	8	8	18	2.34701e+07	0.326695
P60866		40S ribosomal protein S20 OS=Homo sapiens GN=RPS20 PE=1 SV=1 - [RS20_HUMAN]	103.42	19.33	2	2	2	8	5.73153e+06	0.330622
F8W7C6		60S ribosomal protein L10 OS=Homo sapiens GN=RPL10 PE=1 SV=2 - [F8W7C6_HUMAN]	321.849	48.47	1	7	7	23	1.3589e+07	0.331332
Q9Y3U8		60S ribosomal protein L36 OS=Homo sapiens GN=RPL36 PE=1 SV=3 - [RL36_HUMAN]	147.676	28.57	1	3	3	8	1.10471e+07	0.335739
P18077		60S ribosomal protein L35a OS=Homo sapiens GN=RPL35A PE=1 SV=2 - [RL35A_HUMAN]	46.6727	20.91	1	3	3	4	5.80759e+06	0.34
A0A087WXM6		60S ribosomal protein L17 (Fragment) OS=Homo sapiens GN=RPL17 PE=1 SV=1 - [A0A087WXM6_HUMAN]	165.989	40.24	5	7	7	13	1.56086e+07	0.343174
D3YTB1		60S ribosomal protein L32 (Fragment) OS=Homo sapiens GN=RPL32 PE=1 SV=1 - [D3YTB1_HUMAN]	200.984	40.6	3	5	5	11	8.14103e+06	0.34539
C9JD32		60S ribosomal protein L23 (Fragment) OS=Homo sapiens GN=RPL23 PE=1 SV=1 - [C9JD32_HUMAN]	48.12	38.46	4	2	2	3	2.295e+06	0.347668
A8MUD9		60S ribosomal protein L7 OS=Homo sapiens GN=RPL7 PE=1 SV=1 - [A8MUD9_HUMAN]	428.31	43.27	2	10	10	27	4.6649e+07	0.347845
P39023		60S ribosomal protein L3 OS=Homo sapiens GN=RPL3 PE=1 SV=2 - [RL3_HUMAN]	540.802	30.52	1	12	12	41	1.51351e+07	0.351755
P62424		60S ribosomal protein L7a OS=Homo sapiens GN=RPL7A PE=1 SV=2 - [RL7A_HUMAN]	526.84	33.83	1	10	10	26	2.69635e+07	0.352114
M0R3D6		60S ribosomal protein L18a (Fragment) OS=Homo sapiens GN=RPL18A PE=1 SV=1 - [M0R3D6_HUMAN]	236.072	37.59	4	5	5	13	2.05129e+07	0.365913
P26373		60S ribosomal protein L13 OS=Homo sapiens GN=RPL13 PE=1 SV=4 - [RL13_HUMAN]	287.585	19.91	1	4	4	12	1.78225e+07	0.367547
Q6PIU2		Neutral cholesterol ester hydrolase 1 OS=Homo sapiens GN=NCEH1 PE=1 SV=3 - [NCEH1_HUMAN]	33.57	6.86	3	2	2	4	696580	0.369608
P62241		40S ribosomal protein S8 OS=Homo sapiens GN=RPS8 PE=1 SV=2 - [RS8_HUMAN]	752.414	42.31	1	7	7	27	3.74661e+07	0.377452
P40429		60S ribosomal protein L13a OS=Homo sapiens GN=RPL13A PE=1 SV=2 - [RL13A_HUMAN]	187.93	21.67	2	5	5	10	2.12314e+07	0.381509
P46778		60S ribosomal protein L21 OS=Homo sapiens GN=RPL21 PE=1 SV=2 - [RL21_HUMAN]	185.08	31.87	1	4	4	9	1.14826e+07	0.387277
P46781		40S ribosomal protein S9 OS=Homo sapiens GN=RPS9 PE=1 SV=3 - [RS9_HUMAN]	272.045	35.57	1	10	10	22	3.58196e+07	0.39252
P15880		40S ribosomal protein S2 OS=Homo sapiens GN=RPS2 PE=1 SV=2 - [RS2_HUMAN]	311.713	37.2	2	10	10	34	3.07584e+07	0.396972
P62753		40S ribosomal protein S6 OS=Homo sapiens GN=RPS6 PE=1 SV=1 - [RS6_HUMAN]	402.237	18.88	1	4	4	12	2.18275e+07	0.408536
P62277		40S ribosomal protein S13 OS=Homo sapiens GN=RPS13 PE=1 SV=2 - [RS13_HUMAN]	152.973	35.1	1	5	5	9	1.00153e+07	0.423982
P13010		X-ray repair cross-complementing protein 5 OS=Homo sapiens GN=XRCC5 PE=1 SV=3 - [XRCC5_HUMAN]	174.577	9.56	1	6	6	12	4.57332e+06	0.424128
P62854		40S ribosomal protein S26 OS=Homo sapiens GN=RPS26 PE=1 SV=3 - [RS26_HUMAN]	91.0822	18.26	2	2	2	3	1.16317e+07	0.426344
F8VPD4		CAD protein OS=Homo sapiens GN=CAD PE=1 SV=1 - [F8VPD4_HUMAN]	570.915	14.38	2	23	23	34	9.54417e+06	0.433358
P12956		X-ray repair cross-complementing protein 6 OS=Homo sapiens GN=XRCC6 PE=1 SV=2 - [XRCC6_HUMAN]	364.083	29.23	1	14	14	28	6.44624e+06	0.4399
C9JPM4		ADP-ribosylation factor 4 (Fragment) OS=Homo sapiens GN=ARF4 PE=1 SV=1 - [C9JPM4_HUMAN]	44.9733	24.41	2	2	3	5	4.80224e+06	0.44237
P61353		60S ribosomal protein L27 OS=Homo sapiens GN=RPL27 PE=1 SV=2 - [RL27_HUMAN]	102.953	36.03	1	4	4	7	7.86501e+06	0.453989
B4DR63		26S protease regulatory subunit 4 OS=Homo sapiens GN=PSMC1 PE=1 SV=1 - [B4DR63_HUMAN]	108.079	14.44	2	3	3	4	2.4129e+06	0.477761
P62913-2		Isoform 2 of 60S ribosomal protein L11 OS=Homo sapiens GN=RPL11 - [RL11_HUMAN]	127.22	17.51	2	3	3	8	8.93324e+06	0.479344
P62701		40S ribosomal protein S4, X isoform OS=Homo sapiens GN=RPS4X PE=1 SV=2 - [RS4X_HUMAN]	364.573	49.05	1	13	13	33	1.50891e+07	0.48414
H7C2W9		60S ribosomal protein L31 (Fragment) OS=Homo sapiens GN=RPL31 PE=1 SV=1 - [H7C2W9_HUMAN]	107.658	21.3	7	2	2	5	7.49261e+06	0.485817
Q96KK5		Histone H2A type 1-H OS=Homo sapiens GN=HIST1H2AH PE=1 SV=3 - [H2A1H_HUMAN]	186.065	27.34	10	1	3	21	2.43751e+08	0.488278
J3KTJ8		60S ribosomal protein L26 (Fragment) OS=Homo sapiens GN=RPL26 PE=4 SV=2 - [J3KTJ8_HUMAN]	36.49	28.13	7	3	3	4	2.53099e+06	0.489075
Q9Y315		Putative deoxyribose-phosphate aldolase OS=Homo sapiens GN=DERA PE=1 SV=2 - [DEOC_HUMAN]	403.668	44.97	1	10	10	16	4.00871e+06	0.489571
P62280		40S ribosomal protein S11 OS=Homo sapiens GN=RPS11 PE=1 SV=3 - [RS11_HUMAN]	109.82	41.14	1	6	6	11	4.88368e+06	0.49318
Q8IZ83-3		Isoform 3 of Aldehyde dehydrogenase family 16 member A1 OS=Homo sapiens GN=ALDH16A1 - [A16A1_HUMAN]	43.1	5.19	3	3	3	6	845124	0.499516
Q9HB63-3		Isoform 3 of Netrin-4 OS=Homo sapiens GN=NTN4 - [NET4_HUMAN]	58.36	8.29	3	4	4	5	5.08792e+06	0.500023
P62263		40S ribosomal protein S14 OS=Homo sapiens GN=RPS14 PE=1 SV=3 - [RS14_HUMAN]	70.9633	15.89	1	2	2	3	4.21607e+06	0.50237
O14828-2		Isoform 2 of Secretory carrier-associated membrane protein 3 OS=Homo sapiens GN=SCAMP3 - [SCAM3_HUMAN]	109.077	9.03	2	2	2	3	1.39907e+06	0.502572
E9PJK1		CD81 antigen OS=Homo sapiens GN=CD81 PE=1 SV=1 - [E9PJK1_HUMAN]	136.994	35.76	7	3	3	7	7.61164e+06	0.502643
G3V576		Heterogeneous nuclear ribonucleoproteins C1/C2 OS=Homo sapiens GN=HNRNPC PE=1 SV=1 - [G3V576_HUMAN]	430.341	30.74	8	6	6	17	9.62021e+06	0.505083
P32969		60S ribosomal protein L9 OS=Homo sapiens GN=RPL9 PE=1 SV=1 - [RL9_HUMAN]	101.153	22.4	1	3	3	6	2.70086e+06	0.509662
Q99436		Proteasome subunit beta type-7 OS=Homo sapiens GN=PSMB7 PE=1 SV=1 - [PSB7_HUMAN]	176.601	25.63	1	6	6	11	7.71073e+06	0.514286
Q9Y5K6		CD2-associated protein OS=Homo sapiens GN=CD2AP PE=1 SV=1 - [CD2AP_HUMAN]	36.63	5.01	1	3	3	3	751628	0.514407
P06396-2		Isoform 2 of Gelsolin OS=Homo sapiens GN=GSN - [GELS_HUMAN]	96.0626	12.59	6	8	8	12	6.52316e+06	0.516761
P01344		Insulin-like growth factor II OS=Homo sapiens GN=IGF2 PE=1 SV=1 - [IGF2_HUMAN]	100.098	13.89	3	2	2	3	6.08768e+06	0.519054
F5H265		Polyubiquitin-C (Fragment) OS=Homo sapiens GN=UBC PE=4 SV=1 - [F5H265_HUMAN]	291.066	63.09	17	4	4	19	1.09085e+08	0.520579
M0R210		40S ribosomal protein S16 OS=Homo sapiens GN=RPS16 PE=1 SV=1 - [M0R210_HUMAN]	191.582	39.53	2	6	6	12	1.16886e+07	0.521683
O00560-2		Isoform 2 of Syntenin-1 OS=Homo sapiens GN=SDCBP - [SDCB1_HUMAN]	298.043	45.45	5	7	7	15	2.53579e+07	0.523681
O75367-2		Isoform 1 of Core histone macro-H2A.1 OS=Homo sapiens GN=H2AFY - [H2AY_HUMAN]	198.078	21.68	3	5	5	10	5.00345e+06	0.527006
P35998		26S protease regulatory subunit 7 OS=Homo sapiens GN=PSMC2 PE=1 SV=3 - [PRS7_HUMAN]	124.389	15.01	1	5	5	8	2.08402e+06	0.533996
P23396		40S ribosomal protein S3 OS=Homo sapiens GN=RPS3 PE=1 SV=2 - [RS3_HUMAN]	522.781	63.79	1	13	13	28	1.06029e+07	0.539734
E9PKD5		26S protease regulatory subunit 6A (Fragment) OS=Homo sapiens GN=PSMC3 PE=1 SV=2 - [E9PKD5_HUMAN]	86.26	23.47	4	5	5	10	1.56422e+06	0.544741
H0YHV5		Methionine--tRNA ligase, cytoplasmic (Fragment) OS=Homo sapiens GN=MARS PE=1 SV=1 - [H0YHV5_HUMAN]	80.23	9.87	3	2	2	4	1.76802e+06	0.548426
Q9UKU9		Angiopoietin-related protein 2 OS=Homo sapiens GN=ANGPTL2 PE=2 SV=1 - [ANGL2_HUMAN]	671.507	38.54	1	15	15	29	7.28174e+06	0.549842
P62269		40S ribosomal protein S18 OS=Homo sapiens GN=RPS18 PE=1 SV=3 - [RS18_HUMAN]	248.245	38.16	1	6	6	12	8.92321e+06	0.558916
Q14204		Cytoplasmic dynein 1 heavy chain 1 OS=Homo sapiens GN=DYNC1H1 PE=1 SV=5 - [DYHC1_HUMAN]	220.31	3.21	1	12	12	21	2.91946e+06	0.560126
Q92743		Serine protease HTRA1 OS=Homo sapiens GN=HTRA1 PE=1 SV=1 - [HTRA1_HUMAN]	983.768	39.58	1	16	16	67	1.54685e+08	0.562684
P62851		40S ribosomal protein S25 OS=Homo sapiens GN=RPS25 PE=1 SV=1 - [RS25_HUMAN]	106.3	24	1	3	3	4	9.27837e+06	0.606955
F5H335		Eukaryotic translation initiation factor 3 subunit A OS=Homo sapiens GN=EIF3A PE=1 SV=1 - [F5H335_HUMAN]	68.72	3.86	2	4	4	8	2.47827e+06	0.611488
P67809		Nuclease-sensitive element-binding protein 1 OS=Homo sapiens GN=YBX1 PE=1 SV=3 - [YBOX1_HUMAN]	120.133	15.74	2	3	3	5	1.69645e+06	0.612587
E9PLD0		Ras-related protein Rab-1B OS=Homo sapiens GN=RAB1B PE=3 SV=1 - [E9PLD0_HUMAN]	44.0733	24.26	6	3	3	8	2.16863e+06	0.638367
P46777		60S ribosomal protein L5 OS=Homo sapiens GN=RPL5 PE=1 SV=3 - [RL5_HUMAN]	184.325	16.84	1	4	4	14	4.96703e+06	0.640228
P31689-2		Isoform 2 of DnaJ homolog subfamily A member 1 OS=Homo sapiens GN=DNAJA1 - [DNJA1_HUMAN]	70.9959	7.85	2	2	2	3	2.78846e+06	0.649629
P29144		Tripeptidyl-peptidase 2 OS=Homo sapiens GN=TPP2 PE=1 SV=4 - [TPP2_HUMAN]	1327.08	29.54	2	31	31	60	2.23229e+07	0.652569
Q8WUM4		Programmed cell death 6-interacting protein OS=Homo sapiens GN=PDCD6IP PE=1 SV=1 - [PDC6I_HUMAN]	2078.75	43.09	1	32	32	87	4.26533e+07	0.66534
O43175		D-3-phosphoglycerate dehydrogenase OS=Homo sapiens GN=PHGDH PE=1 SV=4 - [SERA_HUMAN]	309.126	20.83	1	9	9	14	4.38523e+06	1.50023
E9PBS1		Phosphoribosylaminoimidazole carboxylase (Fragment) OS=Homo sapiens GN=PAICS PE=1 SV=1 - [E9PBS1_HUMAN]	61.64	5.33	1	2	2	3	875970	1.50887
P06756-3		Isoform 3 of Integrin alpha-V OS=Homo sapiens GN=ITGAV - [ITAV_HUMAN]	60.68	3.49	3	3	3	4	1.98858e+06	1.51203
P55072		Transitional endoplasmic reticulum ATPase OS=Homo sapiens GN=VCP PE=1 SV=4 - [TERA_HUMAN]	1079.15	39.83	1	27	27	68	1.97043e+07	1.52189
E7ET40		Urokinase-type plasminogen activator chain B OS=Homo sapiens GN=PLAU PE=3 SV=1 - [E7ET40_HUMAN]	126.191	28.99	3	11	11	14	1.08332e+07	1.53251
P08195-2		Isoform 2 of 4F2 cell-surface antigen heavy chain OS=Homo sapiens GN=SLC3A2 - [4F2_HUMAN]	1138.05	37.81	6	17	17	56	2.06198e+07	1.54333
P29317		Ephrin type-A receptor 2 OS=Homo sapiens GN=EPHA2 PE=1 SV=2 - [EPHA2_HUMAN]	253.895	8.09	1	7	7	14	6.07993e+06	1.54494
B7Z7A9		Phosphoglycerate kinase OS=Homo sapiens GN=PGK1 PE=1 SV=1 - [B7Z7A9_HUMAN]	71.9137	27.51	2	7	7	9	3.20601e+06	1.54902
P09525		Annexin A4 OS=Homo sapiens GN=ANXA4 PE=1 SV=4 - [ANXA4_HUMAN]	1022.5	49.22	1	13	13	34	1.42702e+07	1.5623
P10301		Ras-related protein R-Ras OS=Homo sapiens GN=RRAS PE=1 SV=1 - [RRAS_HUMAN]	197.002	21.1	1	4	4	6	3.15278e+06	1.58068
P61981		14-3-3 protein gamma OS=Homo sapiens GN=YWHAG PE=1 SV=2 - [1433G_HUMAN]	161.34	24.29	1	3	6	10	1.75779e+07	1.60342
O00299		Chloride intracellular channel protein 1 OS=Homo sapiens GN=CLIC1 PE=1 SV=4 - [CLIC1_HUMAN]	230.517	21.16	1	4	4	7	5.358e+06	1.61819
P50991		T-complex protein 1 subunit delta OS=Homo sapiens GN=CCT4 PE=1 SV=4 - [TCPD_HUMAN]	822.343	51.76	1	21	22	51	1.86101e+07	1.62772
P08754		Guanine nucleotide-binding protein G(k) subunit alpha OS=Homo sapiens GN=GNAI3 PE=1 SV=3 - [GNAI3_HUMAN]	164.164	31.36	1	5	9	19	1.32179e+07	1.68344
P21589		5'-nucleotidase OS=Homo sapiens GN=NT5E PE=1 SV=1 - [5NTD_HUMAN]	492.11	27	1	13	13	30	1.27111e+07	1.68891
E9PNW4		CD59 glycoprotein OS=Homo sapiens GN=CD59 PE=1 SV=1 - [E9PNW4_HUMAN]	168.626	29.63	3	4	4	10	1.33305e+07	1.7003
P11233		Ras-related protein Ral-A OS=Homo sapiens GN=RALA PE=1 SV=1 - [RALA_HUMAN]	117.46	22.82	1	2	4	6	1.64773e+07	1.70193
Q08722-2		Isoform OA3-293 of Leukocyte surface antigen CD47 OS=Homo sapiens GN=CD47 - [CD47_HUMAN]	45.4853	6.51	4	2	2	5	8.3626e+06	1.72339
P28062-2		Isoform 2 of Proteasome subunit beta type-8 OS=Homo sapiens GN=PSMB8 - [PSB8_HUMAN]	380.67	30.51	2	8	8	15	9.508e+06	1.74107
P14543-2		Isoform 2 of Nidogen-1 OS=Homo sapiens GN=NID1 - [NID1_HUMAN]	1612.22	31.78	2	31	31	69	1.16338e+08	1.74376
P05534		HLA class I histocompatibility antigen, A-24 alpha chain OS=Homo sapiens GN=HLA-A PE=1 SV=2 - [1A24_HUMAN]	532.328	38.63	1	6	10	22	8.76807e+06	1.74731
P48643-2		Isoform 2 of T-complex protein 1 subunit epsilon OS=Homo sapiens GN=CCT5 - [TCPE_HUMAN]	521.396	36.16	5	17	17	33	1.14107e+07	1.78086
P05023		Sodium/potassium-transporting ATPase subunit alpha-1 OS=Homo sapiens GN=ATP1A1 PE=1 SV=1 - [AT1A1_HUMAN]	2022.51	35.78	3	29	29	81	3.90966e+07	1.78686
P14625		Endoplasmin OS=Homo sapiens GN=HSP90B1 PE=1 SV=1 - [ENPL_HUMAN]	315.936	15.69	1	10	11	17	1.50899e+07	1.79471
P27348		14-3-3 protein theta OS=Homo sapiens GN=YWHAQ PE=1 SV=1 - [1433T_HUMAN]	131.62	24.9	1	2	6	13	1.75779e+07	1.79725
P61224-2		Isoform 2 of Ras-related protein Rap-1b OS=Homo sapiens GN=RAP1B - [RAP1B_HUMAN]	110.072	44.53	3	5	5	9	1.11597e+07	1.8285
P05026-2		Isoform 2 of Sodium/potassium-transporting ATPase subunit beta-1 OS=Homo sapiens GN=ATP1B1 - [AT1B1_HUMAN]	108.98	11.96	2	3	3	5	4.58383e+06	1.83159
P11047		Laminin subunit gamma-1 OS=Homo sapiens GN=LAMC1 PE=1 SV=3 - [LAMC1_HUMAN]	2863.17	34.68	1	44	44	109	1.3031e+08	1.83368
A0A096LPK4		Mucin-5AC OS=Homo sapiens GN=MUC5AC PE=4 SV=1 - [A0A096LPK4_HUMAN]	72.46	0.65	1	3	3	3	1.07339e+06	1.83537
P35579		Myosin-9 OS=Homo sapiens GN=MYH9 PE=1 SV=4 - [MYH9_HUMAN]	523.488	15.05	1	21	21	30	7.04976e+06	1.83774
P24752		Acetyl-CoA acetyltransferase, mitochondrial OS=Homo sapiens GN=ACAT1 PE=1 SV=1 - [THIL_HUMAN]	30.9411	7.03	1	2	2	4	523860	1.86121
P09211		Glutathione S-transferase P OS=Homo sapiens GN=GSTP1 PE=1 SV=2 - [GSTP1_HUMAN]	192.99	31.43	2	4	4	7	4.44603e+06	1.86534
F8W914		Reticulon OS=Homo sapiens GN=RTN4 PE=1 SV=1 - [F8W914_HUMAN]	211.537	26.38	2	7	7	10	1.73637e+07	1.87487
Q06830		Peroxiredoxin-1 OS=Homo sapiens GN=PRDX1 PE=1 SV=1 - [PRDX1_HUMAN]	156.589	44.22	2	8	8	12	1.14583e+07	1.88454
P78371		T-complex protein 1 subunit beta OS=Homo sapiens GN=CCT2 PE=1 SV=4 - [TCPB_HUMAN]	1389.22	57.76	1	25	25	73	3.17377e+07	1.88586
P50990		T-complex protein 1 subunit theta OS=Homo sapiens GN=CCT8 PE=1 SV=4 - [TCPQ_HUMAN]	1329.04	63.87	1	29	29	64	2.0309e+07	1.89837
P40926		Malate dehydrogenase, mitochondrial OS=Homo sapiens GN=MDH2 PE=1 SV=3 - [MDHM_HUMAN]	77.582	13.91	1	3	3	4	1.52934e+06	1.91327
Q9NTK5		Obg-like ATPase 1 OS=Homo sapiens GN=OLA1 PE=1 SV=2 - [OLA1_HUMAN]	38.5787	9.34	2	3	3	6	798300	1.92019
P18206-2		Isoform 1 of Vinculin OS=Homo sapiens GN=VCL - [VINC_HUMAN]	133.528	6.1	2	5	5	5	1.81678e+06	1.92246
Q10589-2		Isoform 2 of Bone marrow stromal antigen 2 OS=Homo sapiens GN=BST2 - [BST2_HUMAN]	99.12	19.64	2	3	3	5	2.24979e+06	1.92971
C9JC03		EH domain-containing protein 1 (Fragment) OS=Homo sapiens GN=EHD1 PE=1 SV=1 - [C9JC03_HUMAN]	76.27	15.24	4	5	5	5	2.01587e+06	1.93244
P07355		Annexin A2 OS=Homo sapiens GN=ANXA2 PE=1 SV=2 - [ANXA2_HUMAN]	937.648	52.8	2	17	17	42	3.9401e+07	1.95733
P63096-2		Isoform 2 of Guanine nucleotide-binding protein G(i) subunit alpha-1 OS=Homo sapiens GN=GNAI1 - [GNAI1_HUMAN]	118.847	21.52	2	2	6	14	1.32179e+07	1.96754
P62258-2		Isoform SV of 14-3-3 protein epsilon OS=Homo sapiens GN=YWHAE - [1433E_HUMAN]	124.505	22.75	2	3	5	10	1.69032e+07	1.986
P01116-2		Isoform 2B of GTPase KRas OS=Homo sapiens GN=KRAS - [RASK_HUMAN]	47.97	14.36	1	2	2	2	2.14093e+06	2.01345
O75533		Splicing factor 3B subunit 1 OS=Homo sapiens GN=SF3B1 PE=1 SV=3 - [SF3B1_HUMAN]	76.53	1.76	1	2	2	2	1.34544e+06	2.02564
P10909-4		Isoform 4 of Clusterin OS=Homo sapiens GN=CLU - [CLUS_HUMAN]	301.995	29.09	4	9	9	14	2.10024e+07	2.02918
P61225		Ras-related protein Rap-2b OS=Homo sapiens GN=RAP2B PE=1 SV=1 - [RAP2B_HUMAN]	73.59	12.57	1	2	2	4	2.79155e+06	2.03702
Q16555-2		Isoform 2 of Dihydropyrimidinase-related protein 2 OS=Homo sapiens GN=DPYSL2 - [DPYL2_HUMAN]	16.67	8.02	2	2	3	4	1.37941e+06	2.04502
O14792		Heparan sulfate glucosamine 3-O-sulfotransferase 1 OS=Homo sapiens GN=HS3ST1 PE=1 SV=1 - [HS3S1_HUMAN]	71.64	12.38	1	4	4	4	3.03227e+06	2.047
P07195		L-lactate dehydrogenase B chain OS=Homo sapiens GN=LDHB PE=1 SV=2 - [LDHB_HUMAN]	456.629	35.03	1	8	9	29	1.71976e+07	2.06386
P00338		L-lactate dehydrogenase A chain OS=Homo sapiens GN=LDHA PE=1 SV=2 - [LDHA_HUMAN]	540.276	38.86	2	10	11	41	2.60525e+07	2.07666
P06733		Alpha-enolase OS=Homo sapiens GN=ENO1 PE=1 SV=2 - [ENOA_HUMAN]	975.081	51.38	1	15	15	53	2.97636e+07	2.10321
G3V1A4		Cofilin 1 (Non-muscle), isoform CRA_a OS=Homo sapiens GN=CFL1 PE=1 SV=1 - [G3V1A4_HUMAN]	180.419	52.35	3	7	7	11	1.33669e+07	2.11523
P09237		Matrilysin OS=Homo sapiens GN=MMP7 PE=1 SV=1 - [MMP7_HUMAN]	49.73	6.74	1	2	2	2	5.3093e+06	2.12003
P23381-2		Isoform 2 of Tryptophan--tRNA ligase, cytoplasmic OS=Homo sapiens GN=WARS - [SYWC_HUMAN]	54.27	10.47	2	3	3	5	1.82124e+06	2.12373
Q92673		Sortilin-related receptor OS=Homo sapiens GN=SORL1 PE=1 SV=2 - [SORL_HUMAN]	105.659	4.92	1	9	9	9	1.4996e+06	2.1367
E9PMR4		CD151 antigen OS=Homo sapiens GN=CD151 PE=1 SV=1 - [E9PMR4_HUMAN]	65.76	7.57	2	2	2	8	1.14971e+07	2.15466
P30825		High affinity cationic amino acid transporter 1 OS=Homo sapiens GN=SLC7A1 PE=1 SV=1 - [CTR1_HUMAN]	45.78	3.82	1	2	2	2	906633	2.15589
Q3BDU5		Prelamin-A/C OS=Homo sapiens GN=LMNA PE=2 SV=1 - [Q3BDU5_HUMAN]	29.88	8.83	8	3	3	3	1.38557e+06	2.15681
P17301		Integrin alpha-2 OS=Homo sapiens GN=ITGA2 PE=1 SV=1 - [ITA2_HUMAN]	212.246	8.81	1	9	9	11	7.5563e+06	2.16395
P29992		Guanine nucleotide-binding protein subunit alpha-11 OS=Homo sapiens GN=GNA11 PE=1 SV=2 - [GNA11_HUMAN]	37.94	6.69	1	2	2	2	3.10188e+06	2.17315
P62937		Peptidyl-prolyl cis-trans isomerase A OS=Homo sapiens GN=PPIA PE=1 SV=2 - [PPIA_HUMAN]	126.29	32.73	1	5	5	6	6.85343e+06	2.18015
P06576		ATP synthase subunit beta, mitochondrial OS=Homo sapiens GN=ATP5B PE=1 SV=3 - [ATPB_HUMAN]	89.2233	16.82	1	6	6	8	1.98905e+06	2.23761
O95197-3		Isoform 3 of Reticulon-3 OS=Homo sapiens GN=RTN3 - [RTN3_HUMAN]	108.393	13.14	5	3	3	8	7.37936e+06	2.23927
P60174-1		Isoform 2 of Triosephosphate isomerase OS=Homo sapiens GN=TPI1 - [TPIS_HUMAN]	116.402	26.91	3	5	5	6	3.76068e+06	2.24254
P05556		Integrin beta-1 OS=Homo sapiens GN=ITGB1 PE=1 SV=2 - [ITB1_HUMAN]	158.017	7.27	1	5	5	6	1.14994e+07	2.24693
P01892		HLA class I histocompatibility antigen, A-2 alpha chain OS=Homo sapiens GN=HLA-A PE=1 SV=1 - [1A02_HUMAN]	328.199	29.04	2	4	8	17	8.76807e+06	2.29005
P62879		Guanine nucleotide-binding protein G(I)/G(S)/G(T) subunit beta-2 OS=Homo sapiens GN=GNB2 PE=1 SV=3 - [GBB2_HUMAN]	222.728	25.29	1	3	7	18	3.47506e+07	2.30177
P05787		Keratin, type II cytoskeletal 8 OS=Homo sapiens GN=KRT8 PE=1 SV=7 - [K2C8_HUMAN]	450.452	39.54	2	14	20	30	3.5825e+07	2.31113
P11234		Ras-related protein Ral-B OS=Homo sapiens GN=RALB PE=1 SV=1 - [RALB_HUMAN]	184.617	27.67	3	4	6	8	1.80915e+07	2.33155
P42704		Leucine-rich PPR motif-containing protein, mitochondrial OS=Homo sapiens GN=LRPPRC PE=1 SV=3 - [LPPRC_HUMAN]	0	1.94	1	2	2	2	281986	2.35922
Q8IWU5		Extracellular sulfatase Sulf-2 OS=Homo sapiens GN=SULF2 PE=1 SV=1 - [SULF2_HUMAN]	101.274	4.02	1	3	3	5	4.07592e+06	2.37486
P08758		Annexin A5 OS=Homo sapiens GN=ANXA5 PE=1 SV=2 - [ANXA5_HUMAN]	89.13	17.81	1	5	5	11	3.95443e+06	2.41764
P63104		14-3-3 protein zeta/delta OS=Homo sapiens GN=YWHAZ PE=1 SV=1 - [1433Z_HUMAN]	441.681	50.61	1	6	10	21	1.98864e+07	2.41877
P16144-4		Isoform Beta-4D of Integrin beta-4 OS=Homo sapiens GN=ITGB4 - [ITB4_HUMAN]	708.547	17.25	4	26	26	40	1.44443e+07	2.43421
P62873-2		Isoform 2 of Guanine nucleotide-binding protein G(I)/G(S)/G(T) subunit beta-1 OS=Homo sapiens GN=GNB1 - [GBB1_HUMAN]	260.974	25.9	2	3	7	20	3.47506e+07	2.44675
Q96S86		Hyaluronan and proteoglycan link protein 3 OS=Homo sapiens GN=HAPLN3 PE=2 SV=1 - [HPLN3_HUMAN]	48.607	18.06	2	6	6	6	2.74374e+06	2.45836
Q15393		Splicing factor 3B subunit 3 OS=Homo sapiens GN=SF3B3 PE=1 SV=4 - [SF3B3_HUMAN]	134.607	4.27	1	4	4	4	4.71733e+06	2.46148
P04899-6		Isoform 6 of Guanine nucleotide-binding protein G(i) subunit alpha-2 OS=Homo sapiens GN=GNAI2 - [GNAI2_HUMAN]	426.659	52.48	6	8	12	29	1.49978e+07	2.46305
Q14344		Guanine nucleotide-binding protein subunit alpha-13 OS=Homo sapiens GN=GNA13 PE=1 SV=2 - [GNA13_HUMAN]	147.689	9.55	1	2	3	6	2.95617e+07	2.4959
F8VZY9		Keratin, type I cytoskeletal 18 OS=Homo sapiens GN=KRT18 PE=1 SV=1 - [F8VZY9_HUMAN]	174.9	18.67	2	7	8	10	1.44391e+08	2.50095
P63092-3		Isoform 3 of Guanine nucleotide-binding protein G(s) subunit alpha isoforms short OS=Homo sapiens GN=GNAS - [GNAS2_HUMAN]	75.7228	20.84	6	7	7	7	7.63655e+06	2.51458
F8VVM2		Phosphate carrier protein, mitochondrial OS=Homo sapiens GN=SLC25A3 PE=1 SV=1 - [F8VVM2_HUMAN]	25.36	6.17	3	2	2	2	2.30796e+06	2.52275
E7EQR4		Ezrin OS=Homo sapiens GN=EZR PE=1 SV=3 - [E7EQR4_HUMAN]	457.444	24.57	2	10	15	30	1.24128e+07	2.53189
Q9H2H9		Sodium-coupled neutral amino acid transporter 1 OS=Homo sapiens GN=SLC38A1 PE=1 SV=1 - [S38A1_HUMAN]	61.8301	5.75	2	3	3	3	2.14109e+06	2.53912
P50395-2		Isoform 2 of Rab GDP dissociation inhibitor beta OS=Homo sapiens GN=GDI2 - [GDIB_HUMAN]	26.13	10.5	2	3	3	3	2.10467e+06	2.56304
P04075		Fructose-bisphosphate aldolase A OS=Homo sapiens GN=ALDOA PE=1 SV=2 - [ALDOA_HUMAN]	249.233	37.36	2	10	10	13	9.71439e+06	2.57081
P08670		Vimentin OS=Homo sapiens GN=VIM PE=1 SV=4 - [VIME_HUMAN]	1623.92	66.74	1	29	30	72	7.54881e+07	2.58349
P31946-2		Isoform Short of 14-3-3 protein beta/alpha OS=Homo sapiens GN=YWHAB - [1433B_HUMAN]	196.902	40.57	2	3	8	16	1.75779e+07	2.59015
A2ACR1		Proteasome subunit beta type OS=Homo sapiens GN=PSMB9 PE=1 SV=1 - [A2ACR1_HUMAN]	173.979	29.59	3	4	4	7	4.71402e+06	2.63356
Q562R1		Beta-actin-like protein 2 OS=Homo sapiens GN=ACTBL2 PE=1 SV=2 - [ACTBL_HUMAN]	474.802	23.4	1	2	7	37	1.7182e+08	2.6357
P10809		60 kDa heat shock protein, mitochondrial OS=Homo sapiens GN=HSPD1 PE=1 SV=2 - [CH60_HUMAN]	544.052	36.82	1	14	14	19	8.31607e+06	2.64286
P29401		Transketolase OS=Homo sapiens GN=TKT PE=1 SV=3 - [TKT_HUMAN]	149.995	25.68	2	10	10	16	5.37176e+06	2.67539
P18084		Integrin beta-5 OS=Homo sapiens GN=ITGB5 PE=1 SV=1 - [ITB5_HUMAN]	74.32	6.38	1	4	4	6	1.07864e+06	2.67921
Q15149-7		Isoform 7 of Plectin OS=Homo sapiens GN=PLEC - [PLEC_HUMAN]	370.513	5.05	9	21	21	22	3.10648e+06	2.76796
P19075		Tetraspanin-8 OS=Homo sapiens GN=TSPAN8 PE=1 SV=1 - [TSN8_HUMAN]	47.59	8.86	1	2	2	4	1.89276e+07	2.78589
Q15582		Transforming growth factor-beta-induced protein ig-h3 OS=Homo sapiens GN=TGFBI PE=1 SV=1 - [BGH3_HUMAN]	871.093	32.94	1	19	19	50	2.52122e+07	2.86513
P26038		Moesin OS=Homo sapiens GN=MSN PE=1 SV=3 - [MOES_HUMAN]	304.089	20.97	1	9	14	26	1.11834e+07	2.87031
O43707		Alpha-actinin-4 OS=Homo sapiens GN=ACTN4 PE=1 SV=2 - [ACTN4_HUMAN]	148.869	9.66	1	8	8	13	7.17466e+06	2.88955
P23229-4		Isoform Alpha-6X2A of Integrin alpha-6 OS=Homo sapiens GN=ITGA6 - [ITA6_HUMAN]	246.54	15.45	7	14	14	18	7.5869e+06	2.89319
C9IY94		Septin-2 (Fragment) OS=Homo sapiens GN=SEPT2 PE=1 SV=1 - [C9IY94_HUMAN]	80.3404	23.14	10	2	2	3	548589	3.0546
Q6PCB0		von Willebrand factor A domain-containing protein 1 OS=Homo sapiens GN=VWA1 PE=2 SV=1 - [VWA1_HUMAN]	26.11	5.84	1	2	2	3	3.72973e+06	3.0834
Q01082-3		Isoform 2 of Spectrin beta chain, non-erythrocytic 1 OS=Homo sapiens GN=SPTBN1 - [SPTB2_HUMAN]	187.864	4.59	4	9	9	9	2.83636e+06	3.10759
Q14517		Protocadherin Fat 1 OS=Homo sapiens GN=FAT1 PE=1 SV=2 - [FAT1_HUMAN]	197.967	3.77	2	14	14	15	4.85176e+06	3.12339
A0A087WXI2		IgGFc-binding protein OS=Homo sapiens GN=FCGBP PE=4 SV=1 - [A0A087WXI2_HUMAN]	291.927	4.88	2	13	13	17	5.21723e+06	3.12735
G3V2Y4		Serine hydroxymethyltransferase (Fragment) OS=Homo sapiens GN=SHMT2 PE=1 SV=1 - [G3V2Y4_HUMAN]	45.82	16.67	4	3	3	3	960559	3.21411
P46940		Ras GTPase-activating-like protein IQGAP1 OS=Homo sapiens GN=IQGAP1 PE=1 SV=1 - [IQGA1_HUMAN]	113.466	3.68	1	5	5	8	2.35326e+06	3.24239
Q13813-3		Isoform 3 of Spectrin alpha chain, non-erythrocytic 1 OS=Homo sapiens GN=SPTAN1 - [SPTN1_HUMAN]	79.7996	2.2	3	5	5	6	1.29712e+06	3.27736
O95631		Netrin-1 OS=Homo sapiens GN=NTN1 PE=1 SV=2 - [NET1_HUMAN]	62.8968	5.96	1	2	2	2	2.27619e+06	3.28415
P26006		Integrin alpha-3 OS=Homo sapiens GN=ITGA3 PE=1 SV=5 - [ITA3_HUMAN]	75.3233	2.85	2	3	3	3	1.48607e+06	3.30484
O00159-2		Isoform 2 of Unconventional myosin-Ic OS=Homo sapiens GN=MYO1C - [MYO1C_HUMAN]	76.68	4.96	4	5	5	5	4.21505e+06	3.4062
P05141		ADP/ATP translocase 2 OS=Homo sapiens GN=SLC25A5 PE=1 SV=7 - [ADT2_HUMAN]	103.8	21.14	1	6	6	7	3.57051e+06	3.4205
K7EQ48		Glucose-6-phosphate isomerase OS=Homo sapiens GN=GPI PE=1 SV=2 - [K7EQ48_HUMAN]	78.4455	9.07	4	3	3	3	1.74761e+06	3.5012
P15144		Aminopeptidase N OS=Homo sapiens GN=ANPEP PE=1 SV=4 - [AMPN_HUMAN]	141.997	7.34	1	7	7	9	3.26236e+06	3.51578
P21796		Voltage-dependent anion-selective channel protein 1 OS=Homo sapiens GN=VDAC1 PE=1 SV=2 - [VDAC1_HUMAN]	97.7393	26.5	1	5	5	5	4.09769e+06	3.55484
P55268		Laminin subunit beta-2 OS=Homo sapiens GN=LAMB2 PE=1 SV=2 - [LAMB2_HUMAN]	1925.98	28.92	1	43	43	88	4.02939e+07	3.5553
Q7L576		Cytoplasmic FMR1-interacting protein 1 OS=Homo sapiens GN=CYFIP1 PE=1 SV=1 - [CYFP1_HUMAN]	41.0567	2.87	1	3	3	4	1.35401e+06	3.73508
A0A0A0MTC7		Laminin subunit alpha-4 OS=Homo sapiens GN=LAMA4 PE=4 SV=1 - [A0A0A0MTC7_HUMAN]	879.075	22.58	2	32	32	47	2.60949e+07	4.11877
P35442		Thrombospondin-2 OS=Homo sapiens GN=THBS2 PE=1 SV=2 - [TSP2_HUMAN]	584.655	23.46	1	17	20	27	3.68754e+07	4.22022
P13611		Versican core protein OS=Homo sapiens GN=VCAN PE=1 SV=3 - [CSPG2_HUMAN]	1869.58	7.77	1	22	22	78	7.12327e+08	4.25007
Q9UNQ0-2		Isoform 2 of ATP-binding cassette sub-family G member 2 OS=Homo sapiens GN=ABCG2 - [ABCG2_HUMAN]	65.72	3.6	2	2	2	2	615236	8.14347
K7EMN2		6-phosphogluconate dehydrogenase, decarboxylating (Fragment) OS=Homo sapiens GN=PGD PE=1 SV=1 - [K7EMN2_HUMAN]	35.33	16.88	5	2	2	2	1.81041e+06	11.9851
P00966		Argininosuccinate synthase OS=Homo sapiens GN=ASS1 PE=1 SV=2 - [ASSY_HUMAN]	28.36	5.1	1	2	2	3	1.69119e+06	19.2395
P29122-6		Isoform PACE4D of Proprotein convertase subtilisin/kexin type 6 OS=Homo sapiens GN=PCSK6 - [PCSK6_HUMAN]	61.84	4.83	11	2	2	2	4.03966e+06	25.1984
P38646		Stress-70 protein, mitochondrial OS=Homo sapiens GN=HSPA9 PE=1 SV=2 - [GRP75_HUMAN]	37.5582	5.6	1	3	3	3	1.43057e+06	52.5067
P08473		Neprilysin OS=Homo sapiens GN=MME PE=1 SV=2 - [NEP_HUMAN]	29.68	2.67	1	2	2	2	1.33845e+06	77.0623
P07093-2		Isoform 2 of Glia-derived nexin OS=Homo sapiens GN=SERPINE2 - [GDN_HUMAN]	352.752	39.04	2	12	12	22	9.44738e+06	110.55
